# Supplementary material for: Luteolin Synergistically Enhances Antitumor Activity of Oxaliplatin in Colorectal Carcinoma via AMPK Inhibition
Source: Antioxidants (Basel). 2022 Mar 24;11(4):626. doi: 10.3390/antiox11040626 (PMC9030203; doi:10.3390/antiox11040626)
Supplement: Supplementary file 1 [file antioxidants-11-00626-s001.zip]

Archive with 1 entries (1 files):
- antioxidants-1625734-supplementary.pdf
